# Supplementary material for: Genome-Wide Identification and Expression Profile of Dof Transcription Factor Gene Family in Pepper (Capsicum annuum L.)
Source: Front Plant Sci. 2016 Apr 29;7:574. doi: 10.3389/fpls.2016.00574 (PMC4850169; doi:10.3389/fpls.2016.00574)
Supplement: Additional file 2 — Multilevel consensus sequence identified by MEME among CaDof genes in this study. [file DataSheet2.XLSX]

## Sheet: Table S2
Table S2. Multilevel consensus sequence identiﬁed by MEME among CaDof genes in this study.
Motif	Width	Multilevel consensus sequence of conserved domains	E-value
1	57	[DE][QK][AI]L[KP]CPRC[DN]STNTKFCYYNNY[NS]LSQPR[HY]FCK[TS]C[RQ]RYWT[KA]GG[TA]LRN[VI]PVGGG[CRS]RKNK	4.0e-1582
2	39	[KQ][DEQ]KN[GPS]ERC[VI][LW][VI]PKTLRIDD[PL]DEAAKSSIWSTLGIK[HNY][DE][SK]V	2e-87
3	41	[GR][GT]GLFKA[FL][QN]PKSD[ED][RK]N[HN][EV][SA][DE]TS[LPT][VL]LQANPAALSRSLNF[QN]ES	2.8e-51
4	30	P[AP][FL][KR][IPT]NGT[IV]L[AST]FG[ST]DKPLC[DE]SMAS[AV]LNIA[ED]	5.1e-43
5	29	[VLWY][PACS][PY][SP]G[FIY]P[VM][SP][FL][YCF]P[AP][PTA][PST]Y[WS][GNS][CY][TS][VIM][ALP][GS][PS]W[NS][VL]P[WK]	1.5e-36
6	21	[AEP][GD][ST][IV]RPGSM[AVT][DE]RAR[LIM]A[KNR][IL]P[LMQ][PS]	3.3e-29
7	19	MSEV[RK]DP[AG]IKLFG[KR]TIQLP	6.7e-25
8	29	[VALQ][MLRW][KQH][NT][CIF][NHQ][AGNS][FI][PS][PSN][PHQY][VFL][PAH][CH][FILY][PHS]G[AVP]PWP[YF][PTI][CWF][NAS][AS][VA][PV][WCFP]	1.1e-21
9	8	[IE][AEH][ND]HHH[HQ][EQ]	2.3e-14
10	19	M[VAG][FI][ST][SF][FIL][PQS][VAL][YC][LM]D[HPS][SP]N[WL][HQL][QH][LDEQ][QTV]	3.1e-14
11	18	P[NP]S[PS][TP]LGKHSRD[EG][NS]L[LF][KN]P	3.5e-13
12	15	[HS][YCD][RS][HQY][IS][SM][VI]S[ED][AGT]L[ELPQS][AKS]A[RGQ]	5.3e-08
13	10	[WFY][PA]D[LM]A[IL][SY][TAH][PFH]G	0.00028
14	23	[EKR][LST][SHP][NS][GMS]I[DQR][NM][GE]F[VHNY][NGKR][SAP]E[LHQ][GKR][NQM][EIPS][SA][RCGS][LCK][GLV]G	0.019
15	21	S[KT][SE]E[DE]E[PQ]DEASNS[QE][DEQ]KxLKKP	0.032
16	34	[DNT][NEFG][GIMT][NS][EVS][NTY][AE][NDK][ENQ][SDG][AIV][DNE][KHPR][DE][HDIQ][QLMS][LTS][GR][ENI][LNS][NDS][EYD][AMP][KDEN][LAF][EPQ][EPD][LAGK][PYD][QCKS][ESI][QDET][ILM][MS]	75
17	13	[IS]DL[AS]L[VA][FY][AS][RN][LF][LQ]N[QS]	0.12
18	26	[AGS][GKP][DEV][GLNQ][VETW][DGA][FKY][YLP][FCW][SFQ][GPQS][IMA][HDGN][ED][EDLN][KEH][QIL][NK][VGHK][MES][NDT][HAMQ][SN][DP][VFIQ][HEFQ]	0.25
19	6	HDH[HQ][HT][HS]	2.6
20	8	[DEL][QH][WF][RHK][LM][QFHP]Q[QAM]	3.6
21	8	[GL][YFN][WLY][NG]G[MG]LG	11
22	6	[WL][HTL]GL[MIL]N	1300
23	6	[PQ]NG[FL][HI][HK]	740
24	15	[PL][EDMN][SAIN][AS][TFIV][QLV][NL][PL][SNQ]H[HD][HVY][SADG][AGHQ][NF]	26000
25	13	[ML][DEGL][TNV][SALT][QDNT][WK][PS][QMT][EQG][IDQV][VEGQ][VIK][KVG]	60000
