# Supplementary material for: Genome-Wide Identification and Expression Profile of Dof Transcription Factor Gene Family in Pepper (Capsicum annuum L.)
Source: Front Plant Sci. 2016 Apr 29;7:574. doi: 10.3389/fpls.2016.00574 (PMC4850169; doi:10.3389/fpls.2016.00574)
Supplement: Additional file 4 — RNA-Seq RPKM expression matrix for all primary developmental stages and tissue types of Zunla-1. [file DataSheet4.XLS]

## Sheet: Table S4
Table S4. RNA-Seq RPKM expression matrix for all primary developmental stages and tissue types of Zunla-1.
Gene Name	Gene_id	Root	Stem	Leaf	Bud	Flower	F-Dev1	F-Dev2	F-Dev3	F-Dev4	F-Dev5	F-Dev6	F-Dev7	F-Dev8	F-Dev9
CaDof1	Capana01g000068	24.9968	42.6505	4.92444	10.1892	11.7254	12.9983	17.3928	14.8452	21.1868	6.63726	6.10845	6.88148	0.992232	1.87817
CaDof2	Capana01g000644	54.7497	27.0702	12.9627	17.3048	9.94537	46.852	46.201	32.3154	42.0213	17.3358	10.7731	10.1238	6.55679	13.5422
CaDof5	Capana02g000842	35.797	12.4618	4.96277	6.86808	7.0708	17.2804	33.7972	14.1203	15.611	11.1124	13.2551	14.1327	38.5964	41.2344
CaDof6	Capana02g001770	69.1433	61.2646	1.20062	0	0.266162	0.828055	1.37614	1.76446	6.565	2.60072	0.245189	0	0	0.735937
CaDof7	Capana02g001918	18.1005	16.0084	16.5802	5.39348	4.26247	6.3422	4.2799	1.00806	3.31829	1.75049	2.21939	0.228563	0.99122	1.22982
CaDof8	Capana02g001919	16.2169	9.22105	2.89923	7.35196	2.64649	2.43084	1.32922	0.771181	1.57494	1.03438	0.348281	0	0.285477	0.167258
CaDof9	Capana02g001972	3.28972	3.23511	0.944736	0.166231	1.42416	23.5435	20.8772	0.512641	3.0306	0.491144	0.694557	0.309957	0.237213	1.48246
CaDof10	Capana02g003147	39.7343	228.045	50.7946	2.1662	2.10249	41.6783	38.7158	10.3092	29.2537	1.10621	0.89392	0	0	0
CaDof11	Capana02g003155	8.76903	3.97771	1.87598	0.388339	0.293561	9.33592	12.0412	1.3972	2.35997	0.19123	0.721146	0.362051	0.554162	0.216452
CaDof12	Capana02g003361	20.9786	17.6709	2.53215	3.88557	2.81976	7.31046	8.85541	3.88772	10.4755	5.10231	5.96481	6.81037	2.21789	1.50158
CaDof13	Capana03g000199	19.8337	27.317	13.8682	16.0879	14.6918	12.0758	8.66516	10.4333	11.453	4.14718	5.7144	7.85176	4.10874	12.7585
CaDof14	Capana03g000794	120.087	118.384	46.4304	19.8511	19.8235	39.7256	40.4718	31.4813	45.033	12.823	8.98177	15.3872	8.63569	18.2451
CaDof15	Capana03g001124	5.26424	11.9142	2.59063	5.1871	1.50508	14.376	11.2221	0.323161	3.90774	0	0	0.146544	0	0.262835
CaDof16	Capana03g001966	69.7345	120.11	15.4434	19.8177	38.9025	17.5484	16.5961	3.38049	13.2912	20.4551	34.7122	4.11477	6.00999	4.72709
CaDof17	Capana04g000477	18.2155	10.2488	4.22095	1.65044	4.88656	9.05685	6.45064	2.5449	5.81276	1.21909	1.2451	0.288509	1.76639	1.49487
CaDof18	Capana04g001429	0	0.178622	0.198216	48.0434	3.51534	1.00252	1.27228	1.52374	0.963417	0.515237	0	0	0	0
CaDof19	Capana04g002144	11.9938	49.886	12.1078	6.83646	3.36518	18.2799	19.2217	28.7099	31.4447	4.43644	3.6905	2.07515	1.36126	0.827085
CaDof20	Capana05g000390	2.28203	3.81219	4.23039	2.4812	0.312606	2.59346	2.34359	0.956471	2.65586	1.52727	0	0	0	0
CaDof21	Capana05g001141	5.23878	9.66836	2.06756	0.835755	1.98206	4.00814	6.40489	7.73215	5.75795	2.66297	2.69317	1.60419	1.63694	1.80853
CaDof22	Capana06g000298	60.585	52.301	12.1416	14.0152	23.9764	16.629	28.8199	32.0852	37.8354	18.3543	12.0987	24.7204	5.76571	2.19575
CaDof23	Capana06g000433	46.3929	66.5462	36.072	17.0444	14.8792	18.1137	10.406	3.44556	6.38264	3.51178	1.32433	0.265951	1.28905	0.715495
CaDof24	Capana06g000951	5.32949	5.99368	7.93026	5.92658	1.0586	9.01765	7.27163	0	1.74072	0.295537	0.139312	0	0	0
CaDof25	Capana08g001127	43.4487	22.7175	11.1555	8.96427	15.8117	18.2551	9.98735	2.6215	6.23321	4.10984	1.79382	1.94527	0.735176	2.23981
CaDof26	Capana09g002009	10.2378	23.6096	16.9112	11.5531	17.9497	20.7939	17.3863	6.02499	12.9521	2.88617	2.93031	2.20674	1.1259	1.3193
CaDof27	Capana10g001413	3.71608	9.11775	4.80783	7.197	8.08121	6.26886	5.7903	2.85548	4.95265	0.87046	1.05512	0.29429	0.240238	0.844518
CaDof28	Capana11g000662	138.574	351.039	64.1609	55.5944	82.8406	51.7071	42.7503	17.6947	48.0625	26.04	17.2065	5.27707	9.22054	12.9653
CaDof29	Capana12g002748	0	0.765521	2.12375	0.996493	1.4438	0	0	1.60056	5.43642	23.7991	12.3173	3.25163	5.8065	2.01341
CaDof30	Capana00g000317	0.957134	9.17714	10.3625	2.67214	4.91132	7.55765	6.55303	1.29265	5.38399	0.464415	0.145946	0.146544	0	0
CaDof31	Capana00g003170	22.8806	38.1435	29.706	9.42193	25.7763	43.0274	38.4617	23.1758	24.9109	6.29665	7.60266	23.006	11.0976	16.63
CaDof32	Capana00g003618	0	0	0	0	0.241338	0	0	0	0	1.06118	0.111161	0	0	0
CaDof33	Capana00g004703	23.6006	48.4001	14.9475	60.4772	47.4769	89.1513	83.9399	40.3256	55.3299	9.87815	9.79575	4.57162	10.3901	8.4479
Note: These libraries representing all primary developmental stages and tissue types were sequenced by Qin et al. (2014). Qin C, Yu C, Shen Y, Fang X, Chen L, Min J, Cheng J, Zhao S, Xu M, Luo Y et al: Whole-genome sequencing of cultivated and wild peppers provides insights into Capsicum domestication and specialization. Proc Natl Acad Sci U S A 2014, 111(14):5135-5140.
