# Supplementary material for: Genome-Wide Identification and Expression Profile of Dof Transcription Factor Gene Family in Pepper (Capsicum annuum L.)
Source: Front Plant Sci. 2016 Apr 29;7:574. doi: 10.3389/fpls.2016.00574 (PMC4850169; doi:10.3389/fpls.2016.00574)
Supplement: Additional file 5 — Primers used for qRT-PCR. [file DataSheet5.XLSX]

## Sheet: Table S5
Table S5. Primers used for qRT-PCR.
Gene name	Primer sequence (5'-3')
	Forward	Reverse
CaDof1	AACTTCCTGATTTGATTGTGCC	GTGCTATTGTTGTTGTCCTTGT
CaDof2	GAGGTACTGGACTGCTGGTG	ATAGTGCCGTTTGGTTTGAA
CaDof5	TATTGGGGTTATACCGTAGC	ATGTTTTCATCCCTTGAGTG
CaDof7	TTCAAGCCTTCAGCAACAAAA	GGATCAAGCCAAGCACCATTC
CaDof9	CTTCATTAGCATCATCGTCAC	CATTGTACTATCAAACTTCCC
CaDof10	ACAATTTAACTCAGCCTCGT	GTTTTTTCTACAGCCACCAC
CaDof11	AAATGCCAAGCGGTCACGTAC	GCCAACTCCAAGCCCAAATCC
CaDof13	AGAACACTTGAAATGCCCTA	CTGATGAAGAAGCTGAAACA
CaDof14	ATGGCGGAAGGAGTAAAAAAT	AGGGCAGAAAGGCATAGGATA
CaDof15	GAAGGTATTGGACTAAAGGTG	ATGGTTATGTAGAGGAAAGGG
CaDof16	ACAAAAGGAACAAGCAATAAA	TAGAACCACCACCAACAGGAA
CaDof20	TATTACTTTCCCTAGCCATTT	CTTATTCTCTTCCACCTTCAC
CaDof23	AACAGTTTTTGGGGACAATGGA	GATGGCTGGCTGAAGAAGAGGA
CaDof24	AAAGAAAACTAAGACCCCAA	CTACATCCACCACCAACAGG
CaDof25	CACTTCATTCATCTCCTCACC	TTATTCTCCTGTCCCTTTGTC
CaDof26	ATTTGATCCGTCTAATTCGCCT	TCATTGTTTCCTTGTATCCCCA
CaDof27	AAGGTACTGGACGAGAGGAGG	CTGACGATTGGCTTGAAAAAG
CaDof28	AGCCAAGATAACAGCCCTAA	ATCAATTCCCAGATGCCCAC
CaDof31	GTTGGTGGAAGCTCTCGTAA	CTGGAACAGCAGGTGTAGGA
CaDof33	AGCAGAACAGGATAGACAACA	AAGGGAGAAAATTAAGGGAGT
Actin1	GGTGACGAGGCTCAATCCAA	CTCTGGAGCCACACGAAGTT
